# Supplementary material for: Cultured Meat Safety Research Priorities: Regulatory and Governmental Perspectives
Source: Foods. 2023 Jul 8;12(14):2645. doi: 10.3390/foods12142645 (PMC10379195; doi:10.3390/foods12142645)
Supplement: Supplementary file 1 [file foods-12-02645-s001.zip]

Archive with 2 entries (2 files):
- foods-2374563-supplementary-1.pdf
- foods-2374563-supplementary-2.pdf
